# Supplementary material for: Effects of a leadership-focused implementation strategy on uptake of digital measurement-based care in mental health clinics: a cluster randomized trial
Source: Transl Behav Med. 2026 Mar 13;16(1):ibag007. doi: 10.1093/tbm/ibag007 (PMC13016732; doi:10.1093/tbm/ibag007)
Supplement: ibag007_Supplementary_Data [file ibag007_supplementary_data.zip]

Archive with 2 entries (2 files):
- Supplemental Figure 1.docx.docx
- Supplemental Table 1.docx.docx
